# Supplementary material for: Metabolic Basis of Cognitive Improvement Associated With Active B Vitamin Supplementation in Cognitively Impaired Elderly Subjects – A Metabolomics Study
Source: Front Med (Lausanne). 2022 Apr 27;9:864152. doi: 10.3389/fmed.2022.864152 (PMC9091598; doi:10.3389/fmed.2022.864152)
Supplement: Supplementary Table 1 — Clinical information. [file Table_1.XLSX]

## Sheet: CDR-SOB_clinical table
subject_ID	Clinical_group	diff_cat	Sex	CDR-SOB_24months	CDR-SOB_Baseline	Baseline_age_24months	Baseline_age_Baseline	Age	subgroup	CDR-SOB change
124	active+aspirin	increased	male	1	0.5	79	79	79	active+aspirin	0.5
188	active+non-aspirin	decreased	female	0.5	1	66	67	67	active+non-aspirin decreased	-0.5
270	placebo+aspirin	unchanged	female	1.5	1.5	75	75	75	placebo+aspirin	0
245	active+non-aspirin	unchanged	female	1	1	71	71	71	active+non-aspirin unchanged	0
77	placebo+non-aspirin	unchanged	female	1	1	69	69	69	placebo+non-aspirin	0
202	placebo+aspirin	increased	male	4	3	79	79	79	placebo+aspirin	1
233	active+aspirin	unchanged	male	0.5	0.5	74	74	74	active+aspirin	0
218	active+non-aspirin	increased	male	1.5	1	70	70	70	active+non-aspirin increased	0.5
53	placebo+non-aspirin	increased	male	2	1	73	73	73	placebo+non-aspirin	1
73	active+non-aspirin	decreased	male	5.5	6	82	82	82	active+non-aspirin decreased	-0.5
291	active+non-aspirin	increased	male	7	3	82	83	83	active+non-aspirin increased	4
182	active+aspirin	increased	male	5.5	1.5	81	82	82	active+aspirin	4
107	placebo+non-aspirin	decreased	male	1	1.5	82	82	82	placebo+non-aspirin	-0.5
33	active+non-aspirin	unchanged	female	0.5	0.5	78	78	78	active+non-aspirin unchanged	0
263	placebo+aspirin	increased	female	1.5	1	73	73	73	placebo+aspirin	0.5
210	active+non-aspirin	increased	female	2.5	2	86	86	86	active+non-aspirin increased	0.5
211	placebo+aspirin	decreased	male	2	2.5	77	77	77	placebo+aspirin	-0.5
136	active+aspirin	decreased	male	1	1.5	74	74	74	active+aspirin	-0.5
222	active+non-aspirin	unchanged	female	1	1	79	79	79	active+non-aspirin unchanged	0
45	placebo+non-aspirin	increased	male	3	1.5	81	81	81	placebo+non-aspirin	1.5
150	active+non-aspirin	decreased	male	1	1.5	79	79	79	active+non-aspirin decreased	-0.5
72	active+non-aspirin	unchanged	male	1.5	1.5	71	71	71	active+non-aspirin unchanged	0
266	placebo+aspirin	decreased	male	0.5	1	83	84	84	placebo+aspirin	-0.5
262	active+aspirin	increased	male	1.5	0.5	65	65	65	active+aspirin	1
8	placebo+non-aspirin	unchanged	male	0.5	0.5	76	76	76	placebo+non-aspirin	0
32	active+non-aspirin	increased	male	6	3	78	82	82	active+non-aspirin increased	3
170	active+aspirin	increased	male	2.5	1.5	79	80	80	active+aspirin	1
15	active+non-aspirin	decreased	male	1	2	78	78	78	active+non-aspirin decreased	-1
57	active+non-aspirin	unchanged	male	0.5	0.5	81	81	81	active+non-aspirin unchanged	0
242	placebo+aspirin	unchanged	male	1.5	1.5	85	85	85	placebo+aspirin	0
279	placebo+non-aspirin	decreased	male	0.5	1.5	77	76	76	placebo+non-aspirin	-1
21	placebo+aspirin	unchanged	female	1	1	74	74	74	placebo+aspirin	0
183	active+non-aspirin	decreased	male	0.5	1	81	82	82	active+non-aspirin decreased	-0.5
103	placebo+non-aspirin	increased	male	0.5	0	81	81	81	placebo+non-aspirin	0.5
50	active+non-aspirin	increased	male	2	0.5	70	70	70	active+non-aspirin increased	1.5
232	placebo+aspirin	decreased	female	0.5	1	72	72	72	placebo+aspirin	-0.5
126	active+aspirin	increased	female	1.5	0.5	77	78	78	active+aspirin	1
51	active+non-aspirin	unchanged	male	0.5	0.5	70	70	70	active+non-aspirin unchanged	0
206	active+aspirin	increased	male	1.5	0.5	80	80	80	active+aspirin	1
148	active+non-aspirin	decreased	male	0	0.5	81	81	81	active+non-aspirin decreased	-0.5
76	placebo+aspirin	unchanged	female	2.5	2.5	80	80	80	placebo+aspirin	0
128	placebo+non-aspirin	increased	male	2.5	2	73	73	73	placebo+non-aspirin	0.5
9	active+non-aspirin	increased	female	1	0	75	75	75	active+non-aspirin increased	1
20	placebo+aspirin	increased	female	1	0.5	76	76	76	placebo+aspirin	0.5
249	placebo+non-aspirin	unchanged	female	1	1	68	68	68	placebo+non-aspirin	0
261	active+non-aspirin	decreased	male	0	1	78	78	78	active+non-aspirin decreased	-1
17	active+aspirin	increased	male	2.5	1	77	77	77	active+aspirin	1.5
214	active+non-aspirin	unchanged	male	0.5	0.5	72	72	72	active+non-aspirin unchanged	0
26	active+non-aspirin	unchanged	male	1	1	81	81	81	active+non-aspirin unchanged	0
78	placebo+non-aspirin	increased	male	1	0.5	79	78	78	placebo+non-aspirin	0.5
267	active+aspirin	increased	female	3	1	69	69	69	active+aspirin	2
70	placebo+aspirin	decreased	male	1.5	2	81	81	81	placebo+aspirin	-0.5
205	active+non-aspirin	increased	male	4	3	75	76	76	active+non-aspirin increased	1
252	active+non-aspirin	increased	female	2.5	1.5	72	72	72	active+non-aspirin increased	1
114	active+non-aspirin	unchanged	female	0.5	0.5	68	68	68	active+non-aspirin unchanged	0
4	active+aspirin	increased	female	1.5	1	86	86	86	active+aspirin	0.5
236	placebo+non-aspirin	unchanged	male	1	1	73	72	72	placebo+non-aspirin	0
234	active+non-aspirin	decreased	female	1	1.5	72	72	72	active+non-aspirin decreased	-0.5
135	placebo+aspirin	decreased	male	0.5	1	80	80	80	placebo+aspirin	-0.5
115	active+non-aspirin	decreased	male	0.5	1	77	77	77	active+non-aspirin decreased	-0.5
285	placebo+non-aspirin	increased	female	2	1.5	80	80	80	placebo+non-aspirin	0.5
102	active+aspirin	decreased	male	0	1	78	78	78	active+aspirin	-1
12	active+non-aspirin	increased	female	4	2	77	77	77	active+non-aspirin increased	2
87	placebo+aspirin	increased	male	1.5	1	81	81	81	placebo+aspirin	0.5
112	active+non-aspirin	unchanged	female	1	1	70	70	70	active+non-aspirin unchanged	0
287	placebo+aspirin	decreased	female	0.5	1	76	76	76	placebo+aspirin	-0.5
22	active+non-aspirin	unchanged	male	1	1	82	82	82	active+non-aspirin unchanged	0
143	active+non-aspirin	increased	male	2	1	78	78	78	active+non-aspirin increased	1
174	placebo+aspirin	decreased	female	1	1.5	71	72	72	placebo+aspirin	-0.5
231	placebo+non-aspirin	increased	male	4	2	81	81	81	placebo+non-aspirin	2
23	active+aspirin	unchanged	male	1	1	67	67	67	active+aspirin	0
240	active+non-aspirin	decreased	female	1	2	78	78	78	active+non-aspirin decreased	-1
227	active+non-aspirin	increased	male	3	1	80	80	80	active+non-aspirin increased	2
109	active+aspirin	unchanged	male	0.5	0.5	68	68	68	active+aspirin	0
43	placebo+non-aspirin	increased	female	4	2	81	81	81	placebo+non-aspirin	2
194	active+non-aspirin	unchanged	male	1	1	77	78	78	active+non-aspirin unchanged	0
195	active+non-aspirin	decreased	female	0.5	1	78	78	78	active+non-aspirin decreased	-0.5
277	placebo+aspirin	decreased	male	0	1	74	74	74	placebo+aspirin	-1
67	active+non-aspirin	decreased	female	0.5	1	75	75	75	active+non-aspirin decreased	-0.5
99	active+aspirin	increased	male	0.5	0	76	78	78	active+aspirin	0.5
180	active+non-aspirin	increased	male	3.5	2.5	80	79	79	active+non-aspirin increased	1
292	placebo+non-aspirin	increased	male	2.5	2	91	91	91	placebo+non-aspirin	0.5
164	placebo+aspirin	decreased	male	2	2.5	82	82	82	placebo+aspirin	-0.5
286	active+non-aspirin	unchanged	male	2	2	74	72	72	active+non-aspirin unchanged	0
63	active+non-aspirin	decreased	female	0.5	2	76	77	77	active+non-aspirin decreased	-1.5
184	placebo+aspirin	decreased	male	1.5	2	78	79	79	placebo+aspirin	-0.5
42	active+non-aspirin	unchanged	female	0.5	0.5	85	85	85	active+non-aspirin unchanged	0
213	placebo+non-aspirin	increased	female	1.5	1	67	67	67	placebo+non-aspirin	0.5
192	active+aspirin	unchanged	male	1	1	78	79	79	active+aspirin	0
293	active+non-aspirin	increased	male	1	0.5	83	83	83	active+non-aspirin increased	0.5
166	placebo+aspirin	unchanged	female	1	1	78	78	78	placebo+aspirin	0
31	placebo+non-aspirin	decreased	female	0.5	1.5	80	80	80	placebo+non-aspirin	-1
196	active+aspirin	decreased	female	3.5	4	78	78	78	active+aspirin	-0.5
215	active+non-aspirin	increased	male	1.5	1	76	76	76	active+non-aspirin increased	0.5
7	active+non-aspirin	decreased	female	3.5	4.5	76	76	76	active+non-aspirin decreased	-1
89	active+non-aspirin	increased	male	1	0.5	80	80	80	active+non-aspirin increased	0.5
62	placebo+aspirin	decreased	male	1	1.5	67	67	67	placebo+aspirin	-0.5
145	placebo+non-aspirin	increased	female	1	0.5	77	77	77	placebo+non-aspirin	0.5
104	active+non-aspirin	unchanged	male	1	1	77	77	77	active+non-aspirin unchanged	0
120	active+non-aspirin	decreased	male	0.5	1	81	81	81	active+non-aspirin decreased	-0.5
71	active+aspirin	unchanged	female	1	1	73	73	73	active+aspirin	0
159	placebo+non-aspirin	decreased	male	0.5	1	79	79	79	placebo+non-aspirin	-0.5
19	active+non-aspirin	unchanged	male	1	1	72	72	72	active+non-aspirin unchanged	0
101	active+non-aspirin	increased	male	5.5	1	75	75	75	active+non-aspirin increased	4.5
93	placebo+aspirin	decreased	male	0	0.5	80	80	80	placebo+aspirin	-0.5
265	active+aspirin	unchanged	female	1	1	77	77	77	active+aspirin	0
269	active+non-aspirin	increased	female	5	4.5	69	69	69	active+non-aspirin increased	0.5
144	active+non-aspirin	decreased	male	1	1.5	79	79	79	active+non-aspirin decreased	-0.5
219	active+aspirin	unchanged	female	1	1	78	77	77	active+aspirin	0
175	placebo+aspirin	unchanged	male	1	1	82	83	83	placebo+aspirin	0
220	active+non-aspirin	unchanged	male	0	0	69	69	69	active+non-aspirin unchanged	0
247	placebo+non-aspirin	increased	male	2.5	1	83	83	83	placebo+non-aspirin	1.5
100	placebo+aspirin	increased	male	4.5	3	80	80	80	placebo+aspirin	1.5
200	active+non-aspirin	increased	male	1.5	1	76	76	76	active+non-aspirin increased	0.5
146	active+aspirin	increased	male	8	2.5	88	88	88	active+aspirin	5.5
24	placebo+non-aspirin	increased	male	3	1.5	79	80	80	placebo+non-aspirin	1.5
165	active+non-aspirin	decreased	female	0.5	1	79	79	79	active+non-aspirin decreased	-0.5
137	placebo+aspirin	unchanged	female	1.5	1.5	79	78	78	placebo+aspirin	0
289	active+non-aspirin	decreased	male	1	2.5	67	67	67	active+non-aspirin decreased	-1.5
253	active+aspirin	unchanged	male	1.5	1.5	74	75	75	active+aspirin	0
123	active+non-aspirin	increased	male	2	1.5	78	78	78	active+non-aspirin increased	0.5
260	placebo+non-aspirin	increased	male	4.5	2	89	89	89	placebo+non-aspirin	2.5
60	active+non-aspirin	decreased	male	0	0.5	74	74	74	active+non-aspirin decreased	-0.5
284	active+aspirin	unchanged	male	1.5	1.5	85	85	85	active+aspirin	0
230	placebo+aspirin	increased	male	2.5	2	77	77	77	placebo+aspirin	0.5
149	active+non-aspirin	increased	male	3.5	1.5	72	72	72	active+non-aspirin increased	2
209	placebo+non-aspirin	unchanged	female	1	1	75	75	75	placebo+non-aspirin	0
142	placebo+aspirin	decreased	male	1.5	3.5	86	86	86	placebo+aspirin	-2
268	placebo+non-aspirin	increased	male	4	2.5	75	75	75	placebo+non-aspirin	1.5
225	active+non-aspirin	unchanged	male	1	1	69	69	69	active+non-aspirin unchanged	0
80	active+aspirin	decreased	male	0	0.5	66	66	66	active+aspirin	-0.5
162	active+non-aspirin	increased	female	2.5	1.5	80	80	80	active+non-aspirin increased	1
36	placebo+non-aspirin	decreased	female	1	1.5	82	82	82	placebo+non-aspirin	-0.5
14	placebo+aspirin	decreased	male	0.5	1	80	80	80	placebo+aspirin	-0.5
153	active+aspirin	decreased	male	0	1	80	80	80	active+aspirin	-1
288	active+non-aspirin	increased	male	2.5	1.5	72	74	74	active+non-aspirin increased	1
88	active+non-aspirin	unchanged	male	1	1	80	80	80	active+non-aspirin unchanged	0
